# Supplementary material for: Disorder in the anionic part of catena-poly[[(pyrazine-2-carboxyl­ato)copper(II)]-μ-pyrazine-2-carboxyl­ato]
Source: Acta Crystallogr Sect E Struct Rep Online. 2012 Mar 31;68(Pt 4):m498–9. doi: 10.1107/S1600536812012378 (PMC3343884; doi:10.1107/S1600536812012378)
Supplement: Supplementary file 1 [file e-68-0m498-sup1.cif]

##############################################################################
#                                                                            #
# This CIF contains the data in a paper accepted for publication in          #
# Acta Crystallographica Section E. It conforms to the requirements of       #
# Notes for Authors for Acta Crystallographica Section E, and has been       #
# peer reviewed under the auspices of the IUCr Commission on Journals.       #
#                                                                            #
# Full details of the Crystallographic Information File format               #
# are given in the paper "The Crystallographic Information File (CIF):       #
# a New Standard Archive File for Crystallography" by S. R. Hall, F. H.      #
# Allen and I. D. Brown [Acta Cryst. (1991), A47, 655-685].                  #
#                                                                            #
# The current version of the core CIF dictionary is obtainable from          #
# ftp://ftp.iucr.org/pub/cif_core.dic.                                       #
#                                                                            #
# Software is freely available for graphical display of the structure(s)     #
# in this CIF. For information consult the CIF software page                 #
# http://www.iucr.org/resources/cif/software.                                #
#                                                                            #
# This file may be used for bona fide research purposes within the           #
# scientific community so long as proper attribution is given to the journal # 
# article from which it was obtained.                                        #
#                                                                            #
##############################################################################
data_I
_audit_creation_method     SHELXL-97
_chemical_name_systematic
;
<i>catena</i>-Poly[[(pyrazine-2-carboxylato)copper(II)]-\m-
pyrazine-2-carboxylato]
;
_chemical_name_common     ?
_chemical_formula_moiety     'C11.12 H7.12 Cu N2.88 O4'
_chemical_formula_sum     'C11.12 H7.12 Cu N2.88 O4'
_chemical_formula_iupac     '[Cu (C5 H3 N2 O2)0.88 (C6 H4 N O2)1.12]'
_chemical_formula_weight     308.62
_chemical_melting_point     ?
_symmetry_cell_setting     triclinic
_symmetry_space_group_name_H-M     'P -1'
_symmetry_space_group_name_Hall     '-P 1'
loop_
    _symmetry_equiv_pos_as_xyz
    'x, y, z'
    '-x, -y, -z'
_cell_length_a     5.1912(10)
_cell_length_b     7.3362(15)
_cell_length_c     8.0760(16)
_cell_angle_alpha     72.38(3)
_cell_angle_beta     73.35(3)
_cell_angle_gamma     72.06(3)
_cell_volume     272.47(9)
_cell_formula_units_Z     1
_cell_measurement_reflns_used     2320
_cell_measurement_theta_min     4.22
_cell_measurement_theta_max     27.49
_cell_measurement_temperature     295(2)
_exptl_crystal_description     block
_exptl_crystal_colour     'blue'
_exptl_crystal_size_max     0.40
_exptl_crystal_size_mid     0.36
_exptl_crystal_size_min     0.18
_exptl_crystal_density_diffrn     1.881
_exptl_crystal_density_meas     ?
_exptl_crystal_density_method     'not measured'
_exptl_crystal_F_000     155
_exptl_absorpt_coefficient_mu     2.018
_exptl_absorpt_correction_type     multi-scan
_exptl_absorpt_process_details     '(MULABS; Spek, 2009; Blessing, 1995)'
_exptl_absorpt_correction_T_min     0.459
_exptl_absorpt_correction_T_max     0.690
_exptl_special_details     ?
_diffrn_ambient_temperature     295(2)
_diffrn_radiation_type     MoK\a
_diffrn_radiation_wavelength     0.71073
_diffrn_radiation_source     'fine-focus sealed tube'
_diffrn_radiation_monochromator     graphite
_diffrn_measurement_device_type     'Nonius KappaCCD area-detector'
_diffrn_measurement_method     '\f and \w scans with \k offsets'
_diffrn_detector_area_resol_mean     ?
_diffrn_reflns_number     2422
_diffrn_reflns_av_R_equivalents     0.0182
_diffrn_reflns_av_sigmaI/netI     0.0253
_diffrn_reflns_theta_min     4.22
_diffrn_reflns_theta_max     27.49
_diffrn_reflns_theta_full     25.00
_diffrn_measured_fraction_theta_max     0.974
_diffrn_measured_fraction_theta_full     0.974
_diffrn_reflns_limit_h_min     -6
_diffrn_reflns_limit_h_max     6
_diffrn_reflns_limit_k_min     -9
_diffrn_reflns_limit_k_max     8
_diffrn_reflns_limit_l_min     -10
_diffrn_reflns_limit_l_max     10
_diffrn_standards_number     ?
_diffrn_standards_interval_count     ?
_diffrn_standards_interval_time     ?
_diffrn_standards_decay_%     ?
_refine_special_details
;
Refinement of <i>F</i>^2^ against ALL reflections. The weighted <i>R</i>-factor
<i>wR</i> and goodness of fit <i>S</i> are based on <i>F</i>^2^, conventional
<i>R</i>-factors <i>R</i> are based on <i>F</i>, with <i>F</i> set to zero for
negative <i>F</i>^2^. The threshold expression of <i>F</i>^2^ >
2\s(<i>F</i>^2^) is used only for calculating <i>R</i>-factors(gt) <i>etc</i>.
and is not relevant to the choice of reflections for refinement.
<i>R</i>-factors based on <i>F</i>^2^ are statistically about twice as large
as those based on <i>F</i>, and <i>R</i>- factors based on ALL data will be
even larger.
;
_reflns_number_total     1222
_reflns_number_gt     1196
_reflns_threshold_expression     I>2\s(I)
_refine_ls_structure_factor_coef     Fsqd
_refine_ls_matrix_type     full
_refine_ls_R_factor_all     0.0223
_refine_ls_R_factor_gt     0.0216
_refine_ls_wR_factor_gt     0.0583
_refine_ls_wR_factor_ref     0.0588
_refine_ls_goodness_of_fit_ref     1.101
_refine_ls_restrained_S_all     1.101
_refine_ls_number_reflns     1222
_refine_ls_number_parameters     102
_refine_ls_number_restraints     0
_refine_ls_hydrogen_treatment     mixed
_refine_ls_weighting_scheme     calc
_refine_ls_weighting_details
         'calc w=1/[\s^2^(Fo^2^)+(0.0201P)^2^+0.1488P] where P=(Fo^2^+2Fc^2^)/3'
_atom_sites_solution_hydrogens     geom
_atom_sites_solution_primary     direct
_atom_sites_solution_secondary     difmap
_refine_ls_shift/su_max     0.029
_refine_ls_shift/su_mean     0.001
_refine_diff_density_max     0.305
_refine_diff_density_min     -0.279
_refine_ls_extinction_method     none
_refine_ls_extinction_coef     ?
loop_
    _atom_type_symbol
    _atom_type_description
    _atom_type_scat_dispersion_real
    _atom_type_scat_dispersion_imag
    _atom_type_scat_source
    'C' 'C' 0.0033 0.0016
                         'International Tables Vol C Tables 4.2.6.8 and 6.1.1.4'
    'H' 'H' 0.0000 0.0000
                         'International Tables Vol C Tables 4.2.6.8 and 6.1.1.4'
    'Cu' 'Cu' 0.3201 1.2651
                         'International Tables Vol C Tables 4.2.6.8 and 6.1.1.4'
    'N' 'N' 0.0061 0.0033
                         'International Tables Vol C Tables 4.2.6.8 and 6.1.1.4'
    'O' 'O' 0.0106 0.0060
                         'International Tables Vol C Tables 4.2.6.8 and 6.1.1.4'
_computing_data_collection     'COLLECT (Nonius, 2000)'
_computing_cell_refinement     'DENZO-SMN (Otwinowski & Minor, 1997)'
_computing_data_reduction     'DENZO-SMN (Otwinowski & Minor, 1997)'
_computing_structure_solution     'SHELXS97 (Sheldrick, 2008)'
_computing_structure_refinement     'SHELXL97 (Sheldrick, 2008)'
_computing_molecular_graphics
;
ORTEP3 for Windows (Farrugia, 1997) and PLATON (Spek, 2009)
;
_computing_publication_material     'publCIF (Westrip, 2010)'
loop_
    _atom_site_type_symbol
    _atom_site_label
    _atom_site_fract_x
    _atom_site_fract_y
    _atom_site_fract_z
    _atom_site_U_iso_or_equiv
    _atom_site_adp_type
    _atom_site_calc_flag
    _atom_site_refinement_flags
    _atom_site_occupancy
    _atom_site_symmetry_multiplicity
    _atom_site_disorder_assembly
    _atom_site_disorder_group
    Cu Cu1 0.5000 0.5000 0.5000 0.02958(12) Uani d S 1 2 . .
    O O1 0.2209(2) 0.6273(2) 0.35621(16) 0.0330(3) Uani d . 1 1 A .
    O O2 -0.2197(3) 0.7996(2) 0.3757(2) 0.0447(4) Uani d . 1 1 A .
    N N1 0.2291(3) 0.6433(2) 0.67259(18) 0.0278(3) Uani d . 1 1 . .
    N N2 -0.1986(4) 0.8650(3) 0.8789(3) 0.0477(6) Uani d P 0.44(3) 1 A 1
    C C2' -0.1986(4) 0.8650(3) 0.8789(3) 0.0477(6) Uani d P 0.56(3) 1 A 2
    H H2' -0.3423 0.9394 0.9485 0.105(13) Uiso calc PR 0.56(3) 1 A 2
    C C1 0.2491(4) 0.6471(3) 0.8334(2) 0.0371(4) Uani d . 1 1 A .
    C C2 0.0365(5) 0.7570(4) 0.9378(3) 0.0472(5) Uani d . 1 1 . .
    C C3 -0.2176(4) 0.8611(3) 0.7148(3) 0.0368(4) Uani d . 1 1 . .
    C C4 -0.0027(3) 0.7483(2) 0.6142(2) 0.0272(3) Uani d . 1 1 A .
    C C5 -0.0066(3) 0.7277(3) 0.4335(2) 0.0291(3) Uani d . 1 1 . .
    H H1 0.410(5) 0.577(4) 0.867(3) 0.042(6) Uiso d . 1 1 . .
    H H2 0.053(6) 0.752(5) 1.042(4) 0.069(9) Uiso d . 1 1 . .
    H H3 -0.372(5) 0.935(4) 0.668(3) 0.042(6) Uiso d . 1 1 . .
loop_
    _atom_site_aniso_label
    _atom_site_aniso_U_11
    _atom_site_aniso_U_22
    _atom_site_aniso_U_33
    _atom_site_aniso_U_12
    _atom_site_aniso_U_13
    _atom_site_aniso_U_23
    Cu1 0.02016(16) 0.04007(19) 0.02635(16) 0.00535(11) -0.01042(11)
                                                                    -0.01248(12)
    O1 0.0260(6) 0.0423(7) 0.0293(6) 0.0036(5) -0.0123(5) -0.0124(5)
    O2 0.0309(7) 0.0543(9) 0.0473(8) 0.0089(6) -0.0228(6) -0.0156(7)
    N1 0.0237(7) 0.0337(7) 0.0258(6) -0.0033(6) -0.0074(5) -0.0084(5)
    N2 0.0470(12) 0.0488(12) 0.0427(11) -0.0045(9) 0.0029(8) -0.0233(9)
    C2' 0.0470(12) 0.0488(12) 0.0427(11) -0.0045(9) 0.0029(8) -0.0233(9)
    C1 0.0379(10) 0.0473(11) 0.0285(8) -0.0089(8) -0.0116(7) -0.0095(8)
    C2 0.0606(14) 0.0542(13) 0.0303(9) -0.0172(11) -0.0035(9) -0.0176(9)
    C3 0.0280(9) 0.0350(9) 0.0434(10) -0.0006(7) -0.0051(8) -0.0132(8)
    C4 0.0226(7) 0.0282(8) 0.0302(8) -0.0045(6) -0.0066(6) -0.0070(6)
    C5 0.0247(8) 0.0302(8) 0.0317(8) -0.0016(6) -0.0115(6) -0.0064(6)
_geom_special_details
;
All s.u.'s (except the s.u. in the dihedral angle between two l.s. planes) are
estimated using the full covariance matrix. The cell s.u.'s are taken into
account individually in the estimation of s.u.'s in distances, angles and
torsion angles; correlations between s.u.'s in cell parameters are only used
when they are defined by crystal symmetry. An approximate (isotropic)
treatment of cell s.u.'s is used for estimating s.u.'s involving l.s. planes.
;
loop_
    _geom_bond_atom_site_label_1
    _geom_bond_atom_site_label_2
    _geom_bond_site_symmetry_2
    _geom_bond_distance
    _geom_bond_publ_flag
    Cu1 O1 2_666 1.9476(13) ?
    Cu1 O1 . 1.9476(13) ?
    Cu1 N1 2_666 1.9694(16) ?
    Cu1 N1 . 1.9694(16) ?
    O1 C5 . 1.283(2) ?
    O2 C5 . 1.227(2) ?
    N1 C4 . 1.341(2) ?
    N1 C1 . 1.342(2) ?
    N2 C2 . 1.361(3) ?
    N2 C3 . 1.366(3) ?
    C1 C2 . 1.381(3) ?
    C1 H1 . 0.91(2) ?
    C2 H2 . 0.86(3) ?
    C3 C4 . 1.381(3) ?
    C3 H3 . 0.93(3) ?
    C4 C5 . 1.519(2) ?
loop_
    _geom_angle_atom_site_label_1
    _geom_angle_atom_site_label_2
    _geom_angle_atom_site_label_3
    _geom_angle_site_symmetry_1
    _geom_angle_site_symmetry_3
    _geom_angle
    _geom_angle_publ_flag
    O1 Cu1 O1 2_666 . 180.0 ?
    O1 Cu1 N1 2_666 2_666 83.40(6) ?
    O1 Cu1 N1 . 2_666 96.60(6) ?
    O1 Cu1 N1 2_666 . 96.60(6) ?
    O1 Cu1 N1 . . 83.40(6) ?
    N1 Cu1 N1 2_666 . 180.0 ?
    C5 O1 Cu1 . . 115.04(10) ?
    C4 N1 C1 . . 118.73(16) ?
    C4 N1 Cu1 . . 112.38(11) ?
    C1 N1 Cu1 . . 128.89(13) ?
    C2 N2 C3 . . 118.16(18) ?
    N1 C1 C2 . . 121.11(19) ?
    N1 C1 H1 . . 116.2(16) ?
    C2 C1 H1 . . 122.7(15) ?
    N2 C2 C1 . . 120.51(19) ?
    N2 C2 H2 . . 121(2) ?
    C1 C2 H2 . . 119(2) ?
    N2 C3 C4 . . 120.01(18) ?
    N2 C3 H3 . . 121.1(15) ?
    C4 C3 H3 . . 118.9(15) ?
    N1 C4 C3 . . 121.49(16) ?
    N1 C4 C5 . . 114.22(14) ?
    C3 C4 C5 . . 124.29(16) ?
    O2 C5 O1 . . 125.62(16) ?
    O2 C5 C4 . . 119.76(16) ?
    O1 C5 C4 . . 114.58(14) ?
loop_
    _geom_torsion_atom_site_label_1
    _geom_torsion_atom_site_label_2
    _geom_torsion_atom_site_label_3
    _geom_torsion_atom_site_label_4
    _geom_torsion_site_symmetry_1
    _geom_torsion_site_symmetry_2
    _geom_torsion_site_symmetry_3
    _geom_torsion_site_symmetry_4
    _geom_torsion
    _geom_torsion_publ_flag
    O1 Cu1 O1 C5 2_666 . . .  -14E1(10)
                                       ?
    N1 Cu1 O1 C5 2_666 . . . 175.17(13) ?
    N1 Cu1 O1 C5 . . . . -4.83(13) ?
    O1 Cu1 N1 C4 2_666 . . . -178.65(12) ?
    O1 Cu1 N1 C4 . . . . 1.35(12) ?
    N1 Cu1 N1 C4 2_666 . . .  14E1(10)
                                      ?
    O1 Cu1 N1 C1 2_666 . . . 1.16(17) ?
    O1 Cu1 N1 C1 . . . . -178.84(17) ?
    N1 Cu1 N1 C1 2_666 . . .  -4E1(10)
                                      ?
    C4 N1 C1 C2 . . . . -0.2(3) ?
    Cu1 N1 C1 C2 . . . . -179.98(15) ?
    C3 N2 C2 C1 . . . . 0.1(3) ?
    N1 C1 C2 N2 . . . . -0.3(3) ?
    C2 N2 C3 C4 . . . . 0.5(3) ?
    C1 N1 C4 C3 . . . . 0.8(3) ?
    Cu1 N1 C4 C3 . . . . -179.34(14) ?
    C1 N1 C4 C5 . . . . -178.06(15) ?
    Cu1 N1 C4 C5 . . . . 1.77(18) ?
    N2 C3 C4 N1 . . . . -1.0(3) ?
    N2 C3 C4 C5 . . . . 177.76(18) ?
    Cu1 O1 C5 O2 . . . . -170.82(16) ?
    Cu1 O1 C5 C4 . . . . 6.92(19) ?
    N1 C4 C5 O2 . . . . 172.07(17) ?
    C3 C4 C5 O2 . . . . -6.8(3) ?
    N1 C4 C5 O1 . . . . -5.8(2) ?
    C3 C4 C5 O1 . . . . 175.33(17) ?
data_global
_journal_date_recd_electronic     2012-03-13
_journal_date_accepted     2012-03-21
_journal_name_full     'Acta Crystallographica, Section E'
_journal_year     2012
_journal_volume     68
_journal_issue      4
_journal_page_first     m498
_journal_page_last     m499
_journal_paper_category     QM
_journal_paper_doi     10.1107/S1600536812012378
_journal_coeditor_code     MW2061
_publ_contact_author_name     'Iv\'an Brito'
_publ_contact_author_address
;
Departamento de Qu\'imica
Facultad de Ciencias B\'asicas
Universidad de Antofagasta
Casilla 170
Antofagasta
Chile
;
_publ_contact_author_email     ivanbritob@yahoo.com
_publ_contact_author_fax     '56-55-637457'
_publ_contact_author_phone     '56-55-637814'
_publ_section_title
;\
Disorder in the anionic part of
<i>catena</i>-poly[[(pyrazine-2-carboxylato)copper(II)]-\m-pyrazine-2-\
carboxylato]
;
loop_
    _publ_author_name
    _publ_author_footnote
    _publ_author_address
    'Albanez, Joselyn' .
;
Departamento de Qu\'imica
Facultad de Ciencias B\'asicas
Universidad de Antofagasta
Casilla 170
Antofagasta
Chile
;
    'Brito, Iv\'an' .
;
Departamento de Qu\'imica
Facultad de Ciencias B\'asicas
Universidad de Antofagasta
Casilla 170
Antofagasta
Chile
;
    'C\'ardenas, Alejandro' .
;
Departamento de F\'isica
Facultad de Ciencias B\'asicas
Universidad de Antofagasta
Casilla 170
Antofagasta
Chile
;
    'L\'opez-Rodr\'iguez, Mat\'ias' .
;
Instituto de Bio-Org\'anica 'Antonio Gonz\'alez', Universidad de La Laguna,
Astrof\'isico Francisco S\'anchez No. 2, La Laguna, Tenerife, Spain
;
