# Supplementary material for: Disorder in the anionic part of catena-poly[[(pyrazine-2-carboxyl­ato)copper(II)]-μ-pyrazine-2-carboxyl­ato]
Source: Acta Crystallogr Sect E Struct Rep Online. 2012 Mar 31;68(Pt 4):m498–9. doi: 10.1107/S1600536812012378 (PMC3343884; doi:10.1107/S1600536812012378)
Supplement: Supplementary file 2 [file e-68-0m498-Isup2.hkl]

#
# h,k,l, Fc-squared, Fo-squared, sigma(Fo-squared) and status flag
#
data_I
_shelx_title ' I         P -1         R = 0.02'
_shelx_refln_list_code          4
_shelx_F_calc_maximum       39.88
_exptl_crystal_F_000       155.00
_reflns_d_resolution_high  0.7698
 
loop_
 _symmetry_equiv_pos_as_xyz
 'x, y, z'
 '-x, -y, -z'
 
_cell_length_a     5.1912
_cell_length_b     7.3362
_cell_length_c     8.0760
_cell_angle_alpha  72.380
_cell_angle_beta   73.350
_cell_angle_gamma  72.060
 
_shelx_F_squared_multiplier     1.000
 
loop_
 _refln_index_h
 _refln_index_k
 _refln_index_l
 _refln_F_squared_calc
 _refln_F_squared_meas
 _refln_F_squared_sigma
 _refln_observed_status
   1   0   0      172.20      175.59      6.81 o
   2   0   0       10.57       20.73      0.51 o
   3   0   0      403.17      399.58      5.87 o
   4   0   0     1025.15     1026.78     30.68 o
   5   0   0       15.60       14.38      0.77 o
   6   0   0       30.39       30.21      1.42 o
  -6   1   0       16.73       17.38      1.11 o
  -5   1   0       45.52       48.35      1.91 o
  -4   1   0      317.75      325.01      9.63 o
  -3   1   0      232.37      246.14      4.18 o
  -2   1   0      252.18      231.98      3.37 o
  -1   1   0      619.39      567.77     11.86 o
   2   1   0      368.74      358.56      7.52 o
   3   1   0      244.79      237.77      6.05 o
   4   1   0      161.45      161.32      3.41 o
   5   1   0      116.40      117.71      2.60 o
   6   1   0       27.33       27.82      1.37 o
  -5   2   0       71.51       75.66      2.75 o
  -4   2   0       39.07       41.21      1.66 o
  -3   2   0     1298.95     1370.48     34.50 o
  -2   2   0      611.03      622.65      9.36 o
  -1   2   0        2.77        1.14      0.26 o
   0   2   0      266.83      272.45     17.90 o
   2   2   0       12.21        8.94      0.42 o
   3   2   0        2.37        6.61      0.71 o
   4   2   0      112.05      111.86      3.60 o
   5   2   0      414.52      440.78     13.09 o
   6   2   0        2.26        1.44      0.67 o
  -5   3   0       23.93       26.88      1.38 o
  -4   3   0       29.57       35.16      1.54 o
  -3   3   0      429.50      440.55      9.29 o
  -2   3   0      271.60      280.12      4.77 o
  -1   3   0      117.77      108.30      1.91 o
   0   3   0      259.08      248.74      5.41 o
   1   3   0      732.16      792.02     23.69 o
   2   3   0      327.68      330.14      9.71 o
   3   3   0       95.89       97.18      1.80 o
   4   3   0       73.90       75.38      2.74 o
   5   3   0       78.41       79.44      2.96 o
   6   3   0       28.80       30.17      1.60 o
  -4   4   0       92.07      100.68      3.49 o
  -3   4   0       28.46       26.49      1.02 o
  -2   4   0      827.36      858.32     15.72 o
  -1   4   0      314.16      307.07      5.30 o
   0   4   0       48.90       46.91      1.17 o
   1   4   0       21.29       27.78      1.30 o
   3   4   0       23.61       20.65      0.74 o
   4   4   0       10.36       10.49      0.40 o
   5   4   0       19.76       20.08      1.31 o
   6   4   0      102.78      102.07      3.76 o
  -4   5   0       30.36       31.97      1.60 o
  -3   5   0        7.49        8.60      0.43 o
  -2   5   0      243.03      255.10      7.76 o
  -1   5   0      184.37      175.22      4.12 o
   0   5   0       63.52       63.36      1.55 o
   1   5   0       38.98       37.84      1.07 o
   2   5   0      201.57      204.54      4.46 o
   3   5   0      106.09      106.53      3.51 o
   4   5   0       24.21       22.86      1.90 o
   5   5   0        6.96        7.44      0.91 o
   6   5   0       24.04       24.66      1.53 o
  -3   6   0       54.14       53.85      2.20 o
  -2   6   0        8.05        7.18      0.80 o
  -1   6   0      334.71      328.81      9.83 o
   0   6   0       68.31       65.86      2.43 o
   1   6   0       28.48       29.29      1.44 o
   2   6   0        0.37       -0.35      0.85 o
   4   6   0        3.44        3.19      0.78 o
   5   6   0        4.17        5.61      0.84 o
  -2   7   0        1.42        1.64      0.69 o
  -1   7   0       65.43       62.68      2.50 o
   0   7   0       57.40       59.08      2.36 o
   1   7   0       33.01       35.55      1.69 o
   2   7   0        2.66        2.20      0.76 o
   3   7   0       30.48       30.93      1.58 o
   4   7   0       21.61       23.55      1.37 o
   5   7   0        6.73        6.34      0.75 o
   0   8   0      100.31       99.06      3.63 o
   1   8   0        9.96        9.36      1.04 o
   2   8   0        4.88        4.58      0.90 o
   3   8   0        0.10        0.63      0.73 o
   4   8   0       44.45       41.11      2.02 o
   1   9   0        8.89        9.19      1.08 o
   2   9   0       11.13       11.92      1.15 o
  -3  -8   1        0.14        0.13      0.76 o
  -2  -8   1        9.88        9.74      1.06 o
  -1  -8   1       10.66       11.02      1.10 o
   0  -8   1       28.06       29.24      1.66 o
   1  -8   1        1.27        1.48      0.63 o
  -4  -7   1        0.69       -0.46      0.69 o
  -3  -7   1      128.39      126.16      4.36 o
  -2  -7   1        1.91        1.37      0.73 o
  -1  -7   1        4.61        4.78      0.67 o
   0  -7   1       23.96       23.00      1.36 o
   1  -7   1      149.16      147.35      4.91 o
   2  -7   1        0.32        0.29      0.62 o
  -5  -6   1        4.25        4.36      0.68 o
  -4  -6   1        6.41        7.75      0.74 o
  -3  -6   1      125.09      127.44      4.30 o
  -2  -6   1        1.52        1.13      0.63 o
  -1  -6   1       53.69       55.89      2.18 o
   0  -6   1       82.94       83.83      2.97 o
   1  -6   1       91.21       92.64      3.27 o
   2  -6   1        3.85        3.51      0.67 o
   3  -6   1       84.85       83.80      2.12 o
  -5  -5   1       17.41       18.13      1.24 o
  -4  -5   1       14.31       14.44      0.98 o
  -3  -5   1        0.62        0.17      0.64 o
  -1  -5   1       54.56       50.63      1.34 o
   0  -5   1       15.70       14.00      0.59 o
   1  -5   1       90.00       86.29      2.93 o
   2  -5   1      344.48      356.38     10.70 o
   3  -5   1       11.60       12.58      0.54 o
   4  -5   1       15.93       14.75      0.96 o
  -6  -4   1       72.18       71.42      2.87 o
  -5  -4   1       11.24       10.80      1.01 o
  -4  -4   1       16.93       17.44      0.62 o
  -3  -4   1       60.02       62.36      1.55 o
  -2  -4   1      579.09      602.22     14.58 o
  -1  -4   1        8.80        9.37      0.52 o
   0  -4   1      142.50      143.82      3.12 o
   1  -4   1      335.09      327.02      5.69 o
   2  -4   1      260.42      266.44      4.63 o
   3  -4   1        6.93        7.74      0.47 o
   4  -4   1      136.74      140.45      4.51 o
  -6  -3   1        0.38        0.38      0.72 o
  -5  -3   1      121.73      128.44      4.31 o
  -4  -3   1       97.96       98.50      3.29 o
  -3  -3   1       81.55       77.73      1.48 o
  -2  -3   1        0.83        3.81      0.47 o
   0  -3   1      362.94      346.06     10.54 o
   1  -3   1       74.75       67.58      1.27 o
   2  -3   1      183.36      188.99      2.85 o
   3  -3   1      405.03      418.67      6.37 o
   4  -3   1       65.45       70.95      2.45 o
   5  -3   1       24.11       26.13      1.32 o
  -6  -2   1        0.32        0.38      0.65 o
  -5  -2   1      230.51      243.09      7.57 o
  -4  -2   1       73.17       71.49      2.53 o
  -3  -2   1       48.37       50.45      1.24 o
  -2  -2   1      192.98      184.08      3.19 o
   0  -2   1       64.93       53.07     10.77 o
   1  -2   1      225.57      202.31      3.41 o
   2  -2   1      498.05      478.98      6.92 o
   3  -2   1      465.50      495.45      7.45 o
   4  -2   1       17.71       20.92      1.07 o
   5  -2   1      119.18      125.70      4.08 o
  -6  -1   1       39.12       38.30      1.75 o
  -5  -1   1        5.20        4.24      0.80 o
  -4  -1   1      284.16      283.25      8.45 o
  -3  -1   1      247.85      240.57      5.10 o
  -2  -1   1      268.02      280.53      8.54 o
  -1  -1   1        7.00        7.01      0.22 o
   1  -1   1      798.50      794.50     11.60 o
   2  -1   1      236.65      219.49      2.87 o
   3  -1   1      269.91      284.81      4.81 o
   4  -1   1      216.64      232.02      4.93 o
   5  -1   1       92.26       93.11      3.12 o
   6  -1   1       28.43       27.14      1.39 o
  -6   0   1       34.54       34.07      1.65 o
  -5   0   1        1.96        1.87      0.45 o
  -4   0   1      425.95      416.31      8.85 o
  -3   0   1      251.90      247.14      5.22 o
  -1   0   1      245.17      248.93      7.15 o
   1   0   1      369.45      361.43      6.39 o
   2   0   1      363.96      349.47      4.56 o
   3   0   1      240.44      228.62      2.96 o
   4   0   1      360.14      363.86      4.87 o
   5   0   1       32.85       31.99      0.92 o
   6   0   1       70.72       69.86      2.57 o
  -5   1   1       66.12       65.14      2.42 o
  -4   1   1       43.78       45.04      1.74 o
  -3   1   1      520.75      533.30     11.04 o
  -2   1   1      308.15      288.11      5.93 o
   2   1   1      491.30      469.91     14.19 o
   3   1   1      234.92      215.88      4.54 o
   4   1   1      250.38      243.01      3.71 o
   5   1   1       69.69       68.80      2.49 o
   6   1   1       50.89       51.68      2.04 o
  -5   2   1       76.61       80.67      2.84 o
  -4   2   1       22.00       23.59      1.18 o
  -3   2   1      400.63      411.48      8.70 o
  -2   2   1      310.05      307.08      6.56 o
   1   2   1      608.51      616.21     12.77 o
   2   2   1      397.27      393.46      8.29 o
   3   2   1      390.37      410.00      8.79 o
   4   2   1       59.84       53.87      2.14 o
   5   2   1      121.45      128.53      4.13 o
   6   2   1       23.46       22.20      1.26 o
  -5   3   1       67.12       72.18      2.75 o
  -4   3   1       56.74       60.52      2.27 o
  -3   3   1       75.47       80.86      1.85 o
  -2   3   1      598.72      614.11     13.83 o
  -1   3   1      282.23      268.06      5.53 o
   0   3   1       64.31       63.63      1.97 o
   1   3   1      543.41      527.01     10.97 o
   2   3   1      447.84      506.33     36.13 o
   3   3   1      166.49      164.93      5.14 o
   4   3   1       67.07       62.68      2.24 o
   5   3   1      114.51      119.52      3.98 o
   6   3   1       20.36       22.27      1.22 o
  -4   4   1       83.75       89.63      3.14 o
  -3   4   1       72.80       68.78      2.28 o
  -2   4   1      212.34      219.16      4.66 o
  -1   4   1      118.83      108.62      2.42 o
   0   4   1      507.91      511.03     10.96 o
   1   4   1      250.47      237.82      5.03 o
   2   4   1       91.49      102.54      2.35 o
   3   4   1      111.22      109.44      2.51 o
   4   4   1      193.41      201.61      6.32 o
   5   4   1       13.26       15.89      1.19 o
   6   4   1       23.71       21.25      1.38 o
  -4   5   1       83.38       82.94      3.02 o
  -3   5   1       32.33       32.28      1.01 o
  -2   5   1       38.99       39.14      1.80 o
  -1   5   1      317.69      303.77      9.03 o
   0   5   1      209.82      214.19      4.73 o
   1   5   1       11.50        9.66      0.45 o
   2   5   1      174.49      176.11      3.84 o
   3   5   1      116.52      123.81      4.05 o
   4   5   1       58.87       66.32      2.50 o
   5   5   1        7.38        7.60      0.91 o
   6   5   1       27.11       27.09      1.56 o
  -3   6   1       42.00       41.68      1.83 o
  -2   6   1       76.94       73.70      2.71 o
  -1   6   1       83.81       82.13      2.86 o
   0   6   1       19.88       18.06      1.10 o
   1   6   1      166.18      165.98      5.32 o
   2   6   1       97.49       99.47      3.39 o
   3   6   1       16.04       17.96      1.10 o
   4   6   1       14.00       18.69      1.23 o
   5   6   1       51.49       51.91      2.16 o
  -2   7   1       16.76       17.45      1.18 o
  -1   7   1        8.62        9.04      0.80 o
   0   7   1       75.44       72.80      2.76 o
   1   7   1       94.64       96.18      3.41 o
   2   7   1        2.39        2.49      0.60 o
   3   7   1       25.12       22.39      1.23 o
   4   7   1       19.21       18.79      1.19 o
   5   7   1       16.94       17.11      1.27 o
  -1   8   1       32.51       32.48      1.75 o
   0   8   1       24.09       24.23      1.44 o
   1   8   1        2.59        2.93      0.82 o
   2   8   1       31.77       31.43      1.68 o
   3   8   1       18.98       20.51      1.32 o
   4   8   1        3.02        2.01      0.80 o
   1   9   1        9.11        8.90      1.06 o
   2   9   1       24.67       23.39      1.49 o
   3   9   1        0.51        1.09      0.60 o
  -2  -8   2       25.78       26.01      1.61 o
  -1  -8   2        1.58        2.29      0.72 o
   0  -8   2        8.35        6.46      0.95 o
  -4  -7   2        0.86        0.77      0.70 o
  -3  -7   2       19.64       21.18      1.34 o
  -2  -7   2        9.17        8.90      0.85 o
  -1  -7   2       26.93       26.93      1.51 o
   0  -7   2       11.03       11.75      1.03 o
   1  -7   2       32.34       31.75      1.55 o
   2  -7   2       12.20       12.03      0.98 o
  -4  -6   2        7.89        9.71      0.86 o
  -3  -6   2       11.31       12.43      0.91 o
  -2  -6   2        8.84        9.09      0.88 o
  -1  -6   2      121.60      133.35      4.49 o
   0  -6   2       19.33       19.25      1.17 o
   1  -6   2       48.80       50.17      2.01 o
   2  -6   2       10.36       10.64      0.87 o
   3  -6   2       93.26       91.35      2.27 o
  -5  -5   2        9.14       10.22      1.01 o
  -4  -5   2       31.50       32.48      1.57 o
  -3  -5   2       23.23       21.33      0.79 o
  -2  -5   2       37.82       44.28      1.83 o
  -1  -5   2       84.83       86.89      3.02 o
   0  -5   2      163.29      165.03      3.75 o
   1  -5   2       34.90       33.92      1.46 o
   2  -5   2       59.95       59.33      2.18 o
   3  -5   2       71.04       72.47      1.83 o
   4  -5   2       54.25       51.38      2.09 o
  -5  -4   2        6.72        7.80      0.90 o
  -4  -4   2       97.77       99.22      3.47 o
  -3  -4   2       39.15       39.26      1.17 o
  -2  -4   2       92.89       92.96      2.21 o
  -1  -4   2       38.98       39.30      1.09 o
   0  -4   2      391.10      412.56      7.05 o
   1  -4   2       69.28       61.14      1.20 o
   2  -4   2      187.16      191.71      4.16 o
   3  -4   2       25.66       27.27      0.87 o
   4  -4   2      138.62      144.98      5.75 o
  -5  -3   2       24.93       25.43      1.39 o
  -4  -3   2       37.47       40.38      1.70 o
  -3  -3   2      183.96      187.47      4.11 o
  -2  -3   2      216.48      218.13      3.84 o
  -1  -3   2       17.08       17.55      0.47 o
   0  -3   2      308.17      301.75      5.11 o
   1  -3   2      751.56      768.78     13.68 o
   2  -3   2       76.41       71.13      1.31 o
   3  -3   2       50.71       47.63      0.76 o
   4  -3   2      155.18      162.24      8.49 o
   5  -3   2       94.60      105.61      3.58 o
  -5  -2   2       19.33       18.97      1.06 o
  -4  -2   2       36.75       35.02      1.48 o
  -3  -2   2      430.41      444.83      9.84 o
  -2  -2   2       83.66       75.85      1.42 o
  -1  -2   2      326.22      339.10      5.74 o
   0  -2   2      159.81      162.30      2.78 o
   1  -2   2      983.86     1057.92     16.16 o
   2  -2   2       66.58       52.87      0.70 o
   3  -2   2      329.14      329.97      4.36 o
   4  -2   2       68.37       75.32      1.97 o
   5  -2   2      127.09      138.07      4.47 o
  -5  -1   2       68.16       67.31      2.52 o
  -4  -1   2       56.94       56.86      2.02 o
  -3  -1   2       68.90       66.71      1.28 o
  -2  -1   2      654.36      658.38     14.08 o
   0  -1   2       15.65       31.51      1.93 o
   1  -1   2      364.96      324.18      4.25 o
   2  -1   2     1590.15     1638.30     55.05 o
   3  -1   2      154.97      145.63      2.54 o
   4  -1   2       25.58       24.80      0.62 o
   5  -1   2      134.48      136.42      3.04 o
   6  -1   2       96.83       98.58      3.38 o
  -5   0   2       75.18       73.56      2.71 o
  -4   0   2       34.37       32.32      1.20 o
  -3   0   2       87.45       75.87      1.81 o
  -1   0   2       96.70       90.28      1.42 o
   0   0   2      352.70      342.72      4.84 o
   1   0   2      337.43      357.35      5.16 o
   3   0   2       31.32       20.51      0.35 o
   4   0   2      211.46      214.08      2.84 o
   5   0   2       97.10       98.03      2.24 o
   6   0   2       86.24       90.55      3.16 o
  -5   1   2       40.35       40.85      1.76 o
  -4   1   2      221.86      224.28      6.79 o
  -3   1   2      125.32      120.87      3.38 o
  -2   1   2       70.99       62.16      1.12 o
  -1   1   2      964.94      911.74     30.55 o
   1   1   2        2.43        4.69      0.15 o
   2   1   2      172.74      147.97      5.80 o
   3   1   2     1098.07     1164.25     21.38 o
   4   1   2      171.30      167.62      2.63 o
   5   1   2       20.52       19.58      0.42 o
   6   1   2       54.67       57.29      2.21 o
  -5   2   2      116.63      125.80      4.18 o
  -4   2   2      184.03      190.61      5.92 o
  -3   2   2       36.41       39.21      1.52 o
  -2   2   2       54.72       43.98      0.75 o
   0   2   2      224.24      216.83      6.32 o
   1   2   2      113.56      104.91      2.23 o
   2   2   2      241.76      248.22      7.79 o
   3   2   2     1085.56     1130.98     24.22 o
   4   2   2       28.59       25.20      0.97 o
   5   2   2       55.16       54.32      3.34 o
   6   2   2       59.55       58.82      1.53 o
  -5   3   2       34.60       37.35      1.73 o
  -4   3   2       42.01       43.85      1.82 o
  -3   3   2      286.15      281.06      9.81 o
  -2   3   2      172.44      167.40      2.94 o
  -1   3   2       96.64       86.37      1.54 o
   0   3   2      559.11      556.79     12.40 o
   1   3   2     1211.21     1150.76     35.97 o
   2   3   2       78.35       78.61      4.91 o
   3   3   2       91.54       84.68      1.95 o
   4   3   2      310.83      320.30     12.37 o
   5   3   2       73.98       77.00      2.70 o
   6   3   2       17.69       17.99      1.17 o
  -4   4   2      116.78      141.99      4.73 o
  -3   4   2      248.01      242.84      6.00 o
  -2   4   2       40.74       43.66      0.84 o
  -1   4   2        8.67        5.01      0.38 o
   0   4   2     1370.82     1451.92     41.95 o
   1   4   2      293.92      271.61      5.71 o
   2   4   2       39.58       38.38      1.10 o
   3   4   2       64.52       60.42      1.49 o
   4   4   2      356.44      376.21     11.15 o
   5   4   2       21.22       25.15      1.38 o
   6   4   2        7.91        7.96      0.94 o
  -4   5   2       43.14       43.31      1.92 o
  -3   5   2       40.12       43.00      1.81 o
  -2   5   2      161.79      153.70      2.67 o
  -1   5   2       97.69       98.02      3.21 o
   0   5   2      100.98       97.06      2.23 o
   1   5   2      206.09      197.99      4.23 o
   2   5   2      216.37      211.60      4.54 o
   3   5   2       66.62       67.97      3.46 o
   4   5   2       39.00       41.00      1.66 o
   5   5   2       58.89       58.65      2.42 o
   6   5   2       13.43       13.18      1.00 o
  -3   6   2       61.91       65.34      2.55 o
  -2   6   2      159.26      154.01      5.02 o
  -1   6   2       35.43       35.98      1.60 o
   1   6   2      323.76      337.68     10.11 o
   2   6   2      117.54      114.79      3.82 o
   3   6   2       15.57       16.71      1.06 o
   4   6   2       11.47       11.07      0.86 o
   5   6   2       67.85       65.53      2.56 o
   6   6   2        7.52        8.83      0.99 o
  -2   7   2       31.53       29.37      1.45 o
  -1   7   2       51.77       53.38      2.19 o
   0   7   2       24.51       25.19      1.34 o
   1   7   2       40.25       39.56      1.78 o
   2   7   2       63.13       68.72      2.62 o
   3   7   2       22.33       22.93      1.36 o
   4   7   2       18.28       19.54      1.25 o
   5   7   2        8.95       11.53      1.05 o
  -1   8   2       52.83       49.37      2.11 o
   0   8   2       13.61       13.60      1.13 o
   1   8   2        1.26        1.06      0.71 o
   2   8   2       51.48       45.47      1.97 o
   3   8   2       23.36       25.93      1.53 o
   4   8   2        2.81        4.48      0.86 o
   5   8   2        2.51        4.21      0.83 o
   0   9   2       11.05       11.50      0.99 o
   1   9   2        4.31        3.74      0.70 o
   2   9   2        6.72        6.04      0.97 o
   3   9   2       15.53       18.34      1.35 o
  -3  -7   3        3.65        4.67      0.79 o
  -2  -7   3        5.55        6.04      0.82 o
  -1  -7   3       48.00       43.85      1.93 o
   0  -7   3        0.70        1.10      0.51 o
   1  -7   3       15.83       16.32      1.11 o
  -4  -6   3        7.19        9.46      0.95 o
  -3  -6   3       12.28       12.49      0.89 o
  -2  -6   3        8.56        8.59      0.85 o
  -1  -6   3       42.70       44.44      1.94 o
   0  -6   3       36.73       40.90      1.81 o
   1  -6   3       23.47       23.16      1.17 o
   2  -6   3       25.97       24.28      0.90 o
   3  -6   3       35.56       34.12      1.10 o
  -4  -5   3       63.89       66.52      2.64 o
  -3  -5   3       12.96       12.83      0.96 o
  -2  -5   3       13.08       13.87      0.87 o
  -1  -5   3       49.20       50.86      2.02 o
   0  -5   3      213.11      214.45      6.64 o
   1  -5   3        6.27        6.69      0.67 o
   2  -5   3       31.93       33.37      1.01 o
   3  -5   3       94.51       95.20      2.32 o
  -5  -4   3        4.95        6.44      0.74 o
  -4  -4   3       45.69       43.47      1.87 o
  -3  -4   3       39.22       38.56      0.95 o
  -2  -4   3       56.83       58.69      1.30 o
  -1  -4   3       84.32       81.53      1.57 o
   0  -4   3      144.98      144.51      4.50 o
   1  -4   3      108.94      108.11      3.58 o
   2  -4   3       75.07       77.18      1.50 o
   3  -4   3      109.91      111.62      2.60 o
   4  -4   3       50.02       52.61      1.41 o
  -5  -3   3        6.39        5.12      0.81 o
  -4  -3   3        4.38        3.92      0.72 o
  -3  -3   3      275.98      278.00      4.93 o
  -2  -3   3       93.44       88.55      1.46 o
  -1  -3   3       36.16       35.16      0.77 o
   0  -3   3      187.30      180.39      3.16 o
   1  -3   3      664.07      707.41     15.65 o
   2  -3   3       42.85       41.50      0.79 o
   3  -3   3       36.62       35.84      0.65 o
   4  -3   3      167.75      173.46      5.38 o
   5  -3   3       82.41       92.88      3.20 o
  -5  -2   3       13.95       14.02      1.03 o
  -4  -2   3       30.37       31.11      1.44 o
  -3  -2   3      194.95      198.55      4.19 o
  -2  -2   3      162.84      162.69      2.48 o
  -1  -2   3       76.68       73.20      1.18 o
   0  -2   3      480.17      478.97      8.15 o
   1  -2   3      449.87      455.04      6.02 o
   2  -2   3      151.13      149.96      1.84 o
   3  -2   3       89.43       95.22      1.33 o
   4  -2   3      275.64      266.70      4.67 o
   5  -2   3       55.35       61.02      2.21 o
  -5  -1   3       65.97       65.34      2.42 o
  -4  -1   3       32.29       30.93      1.31 o
  -3  -1   3       17.19       14.74      0.56 o
  -2  -1   3      738.99      762.88     11.53 o
  -1  -1   3      375.71      369.54      5.40 o
   0  -1   3      138.70      144.19      1.76 o
   1  -1   3      317.76      310.97      3.69 o
   2  -1   3      949.85     1044.03     15.39 o
   3  -1   3      152.17      147.40      2.23 o
   4  -1   3       42.35       38.77      0.82 o
   5  -1   3      139.77      143.99      3.19 o
   6  -1   3       76.62       79.22      2.81 o
  -5   0   3       67.94       67.71      2.53 o
  -4   0   3       27.54       26.68      1.03 o
  -3   0   3       80.40       73.14      1.36 o
  -2   0   3      582.94      600.05      9.37 o
  -1   0   3      563.62      557.32      8.71 o
   0   0   3        1.51        8.02      0.43 o
   1   0   3     1096.90     1079.40     36.97 o
   2   0   3      904.62      920.33     11.17 o
   3   0   3      146.68      145.97      1.78 o
   4   0   3       29.65       34.42      0.50 o
   5   0   3      317.48      311.72      6.57 o
   6   0   3       50.00       51.50      1.38 o
  -5   1   3       58.00       60.46      2.33 o
  -4   1   3      120.93      118.00      2.70 o
  -3   1   3      104.56      101.34      2.18 o
  -2   1   3       67.52       63.00      1.17 o
  -1   1   3      927.35      966.16     16.26 o
   0   1   3      544.51      533.13      7.43 o
   1   1   3      457.31      474.20     10.32 o
   2   1   3      357.30      348.18      7.13 o
   3   1   3      485.77      539.11      7.88 o
   4   1   3      174.48      172.12      2.30 o
   5   1   3       52.52       52.25      1.31 o
   6   1   3       69.34       68.16      1.72 o
  -5   2   3       54.23       53.91      2.14 o
  -3   2   3       38.00       41.37      1.61 o
  -2   2   3       94.19       90.93      2.10 o
  -1   2   3      766.37      785.49     16.64 o
   0   2   3     1155.05     1127.59     19.51 o
   1   2   3       72.64      100.37      1.72 o
   2   2   3      788.63      815.43     24.50 o
   3   2   3      709.69      709.72     17.24 o
   4   2   3      126.74      124.45      2.24 o
   5   2   3        2.65        3.35      0.23 o
   6   2   3      174.88      171.95      3.83 o
  -4   3   3       94.54      102.15      3.52 o
  -3   3   3      101.84      115.05      3.73 o
  -2   3   3      150.44      157.03      4.87 o
  -1   3   3      198.45      189.38      3.19 o
   0   3   3      549.38      597.99      9.95 o
   1   3   3      212.79      218.62      4.57 o
   2   3   3      432.76      422.43      8.64 o
   3   3   3      283.85      274.59      8.65 o
   4   3   3      125.28      124.85      2.78 o
   5   3   3       66.71       69.19      2.49 o
   6   3   3       36.35       35.89      1.60 o
  -4   4   3       45.30       49.32      2.05 o
  -3   4   3      232.12      214.81      6.64 o
  -2   4   3       42.18       43.29      1.04 o
  -1   4   3       80.56       77.88      1.43 o
   0   4   3      355.81      358.53      7.58 o
   1   4   3      843.62      827.19     18.00 o
   2   4   3       18.52       21.63      0.73 o
   3   4   3      278.45      277.35      6.04 o
   4   4   3      209.99      206.29      4.56 o
   5   4   3       65.35       63.77      2.33 o
   6   4   3        0.31        1.27      0.70 o
  -3   5   3      111.35      117.67      3.95 o
  -2   5   3       45.52       50.82      1.21 o
  -1   5   3       85.50       86.55      1.93 o
   0   5   3      200.98      192.38      4.17 o
   1   5   3      234.88      233.78      5.51 o
   2   5   3       35.81       35.14      1.02 o
   3   5   3      139.41      137.95      3.56 o
   4   5   3      117.14      117.93      3.87 o
   5   5   3       30.15       28.03      1.37 o
   6   5   3       10.09       10.41      1.02 o
  -3   6   3       21.53       18.86      1.09 o
  -2   6   3      155.23      139.78      4.59 o
  -1   6   3       22.89       23.79      1.26 o
   0   6   3       67.30       68.92      2.49 o
   1   6   3       75.21       77.79      2.71 o
   2   6   3      262.68      265.68      8.05 o
   4   6   3       86.75       82.13      2.93 o
   5   6   3       31.73       33.31      1.64 o
   6   6   3       17.97       17.75      1.26 o
  -2   7   3       78.67       75.59      2.89 o
  -1   7   3       15.86       17.35      1.15 o
   0   7   3       25.42       26.72      1.42 o
   1   7   3       69.81       65.66      2.49 o
   2   7   3       77.47       72.94      2.70 o
   3   7   3        5.10        6.30      0.85 o
   4   7   3       23.69       24.35      1.36 o
   5   7   3       25.41       26.38      1.37 o
  -1   8   3       60.36       56.25      2.43 o
   0   8   3        3.02        3.06      0.75 o
   1   8   3       37.34       38.35      1.81 o
   2   8   3       11.09       11.42      0.93 o
   3   8   3       51.61       51.38      2.21 o
   4   8   3        1.28       -0.74      0.74 o
   5   8   3       23.49       22.89      1.43 o
   0   9   3        4.57        4.14      0.86 o
   1   9   3        6.09        5.14      0.92 o
   2   9   3       10.54       10.12      0.95 o
   3   9   3       18.94       21.03      1.45 o
  -2  -7   4       18.18       17.72      1.16 o
  -1  -7   4       12.30       12.12      0.99 o
   0  -7   4        4.54        4.01      0.65 o
  -3  -6   4        0.54        1.13      0.66 o
  -2  -6   4       32.44       31.34      1.59 o
  -1  -6   4       21.34       22.77      1.31 o
   0  -6   4       11.03       11.70      0.94 o
   1  -6   4       15.35       14.54      0.93 o
   2  -6   4       49.71       46.52      1.38 o
  -4  -5   4       14.00       14.79      1.15 o
  -3  -5   4       24.03       23.12      1.32 o
  -2  -5   4        0.28        0.45      0.58 o
  -1  -5   4       93.10      101.33      3.42 o
   0  -5   4       64.61       67.38      2.46 o
   1  -5   4       28.02       27.56      1.27 o
   2  -5   4        2.58        2.44      0.47 o
   3  -5   4      138.89      130.41      4.62 o
  -4  -4   4       19.53       19.86      1.30 o
  -3  -4   4       31.86       31.52      1.50 o
  -2  -4   4        1.09        1.71      0.40 o
  -1  -4   4      189.32      188.29      7.26 o
   0  -4   4      124.82      125.44      2.82 o
   1  -4   4       18.90       18.04      0.63 o
   2  -4   4       46.50       46.56      1.01 o
   3  -4   4      178.02      178.06      3.97 o
   4  -4   4       26.64       29.43      0.95 o
  -5  -3   4        1.97        2.56      0.74 o
  -4  -3   4       31.91       33.13      1.58 o
  -3  -3   4       48.69       48.77      2.49 o
  -2  -3   4      139.54      140.95      3.17 o
  -1  -3   4        1.91        1.88      0.23 o
   0  -3   4      281.22      279.04      4.84 o
   1  -3   4      207.58      206.06      3.62 o
   2  -3   4      115.28      112.70      1.75 o
   3  -3   4        6.27        8.16      0.27 o
   4  -3   4      207.01      207.41      5.07 o
  -5  -2   4        0.37        0.34      0.62 o
  -4  -2   4       54.06       54.51      2.15 o
  -3  -2   4      123.31      114.98      3.91 o
  -2  -2   4      113.54      112.75      1.80 o
  -1  -2   4        4.00        5.08      0.30 o
   0  -2   4      670.80      692.39     10.67 o
   1  -2   4      507.93      507.95      6.87 o
   2  -2   4       24.53       23.74      0.39 o
   3  -2   4       49.97       54.06      0.82 o
   4  -2   4      340.79      329.13      5.32 o
   5  -2   4       45.54       48.19      1.33 o
  -5  -1   4       39.89       38.80      1.76 o
  -4  -1   4       13.94       14.85      0.97 o
  -3  -1   4      134.00      137.50      3.05 o
  -2  -1   4      102.50      105.78      1.94 o
  -1  -1   4      454.38      458.58      6.12 o
   0  -1   4       19.24       13.82      0.25 o
   1  -1   4      538.08      527.58      6.57 o
   2  -1   4      294.72      293.46      3.59 o
   3  -1   4      227.57      228.45      3.02 o
   4  -1   4       23.73       28.48      0.66 o
   5  -1   4      174.63      164.05      3.63 o
  -5   0   4       77.09       70.54      2.58 o
  -4   0   4        0.67        0.45      0.53 o
  -3   0   4      121.06      120.72      1.90 o
  -2   0   4      417.88      406.07      5.59 o
  -1   0   4      338.99      345.67      4.27 o
   0   0   4       63.04       78.27      0.93 o
   1   0   4     1092.61     1095.32     19.56 o
   2   0   4      956.20      950.26     14.25 o
   3   0   4       60.51       57.28      0.84 o
   4   0   4       20.23       21.99      0.41 o
   5   0   4      301.62      290.26      6.09 o
   6   0   4       49.66       49.82      1.35 o
  -5   1   4       23.98       21.07      1.15 o
  -4   1   4       76.19       70.02      5.01 o
  -3   1   4       42.23       42.71      0.92 o
  -2   1   4      389.33      396.75      6.00 o
  -1   1   4      134.19      133.91      1.65 o
   0   1   4      611.47      597.63      8.19 o
   1   1   4       79.87       61.47      1.16 o
   2   1   4      683.07      698.16     19.04 o
   3   1   4      199.91      200.73      2.92 o
   4   1   4      162.89      167.81      2.24 o
   5   1   4       44.04       47.84      0.90 o
   6   1   4      101.39       92.89      2.23 o
  -4   2   4      168.29      156.27      3.69 o
  -3   2   4        2.63        5.16      0.61 o
  -2   2   4      169.40      167.04      2.89 o
  -1   2   4      586.26      561.01      8.52 o
   0   2   4      585.63      602.57      7.90 o
   1   2   4       41.87       60.47      0.94 o
   2   2   4      704.14      715.08     11.30 o
   3   2   4      612.50      618.83     10.50 o
   4   2   4      112.66      107.71      1.68 o
   5   2   4        6.79        7.50      0.29 o
   6   2   4      132.99      129.64      3.32 o
  -4   3   4       46.56       45.96      1.92 o
  -3   3   4       90.72       87.42      3.03 o
  -2   3   4       44.91       43.79      1.66 o
  -1   3   4      580.13      582.92      8.73 o
   0   3   4      180.72      178.29      3.01 o
   1   3   4      300.36      304.24      5.10 o
   2   3   4       82.48       70.34      1.58 o
   3   3   4      481.72      494.33      8.72 o
   4   3   4      112.56      114.30      5.53 o
   5   3   4       43.05       44.67      1.16 o
   6   3   4       28.17       27.41      0.86 o
  -4   4   4       24.82       24.15      1.31 o
  -3   4   4      190.19      182.21      5.79 o
  -2   4   4        7.97       12.86      0.84 o
  -1   4   4      184.83      183.75      3.16 o
   0   4   4      315.57      316.30      5.37 o
   1   4   4      394.30      408.56      8.72 o
   2   4   4        2.40        2.43      0.42 o
   3   4   4      267.18      269.39      5.94 o
   4   4   4      145.61      147.04      2.68 o
   5   4   4       82.61       84.87      2.98 o
   6   4   4        2.72        2.27      0.68 o
  -3   5   4       59.80       54.15      2.09 o
  -2   5   4       81.06       74.45      1.68 o
  -1   5   4       16.95       18.11      0.60 o
   0   5   4      337.40      338.54     15.39 o
   1   5   4      182.35      179.48      3.87 o
   2   5   4       92.73       93.23      2.15 o
   3   5   4       21.44       19.97      0.69 o
   4   5   4      164.09      162.77      5.16 o
   5   5   4       61.06       63.58      2.39 o
   6   5   4        5.10        4.52      0.76 o
  -3   6   4       19.14       17.89      1.16 o
  -2   6   4      110.88      101.74      3.51 o
  -1   6   4        5.76        7.18      0.39 o
   0   6   4      143.21      143.93      4.56 o
   1   6   4       86.73       86.89      3.02 o
   2   6   4      118.53      108.80      3.55 o
   3   6   4        8.68        9.17      0.86 o
   4   6   4       86.39       90.78      3.16 o
   5   6   4       15.60       14.66      1.02 o
   6   6   4       31.30       30.79      1.62 o
  -2   7   4       41.30       40.18      1.85 o
  -1   7   4       54.48       53.13      1.39 o
   0   7   4        4.00        5.14      0.64 o
   1   7   4       77.86       81.25      2.92 o
   2   7   4       92.66       94.84      3.39 o
   3   7   4       25.94       26.76      1.38 o
   4   7   4        2.29        2.23      0.71 o
   5   7   4       26.58       27.35      1.40 o
  -1   8   4       40.20       35.60      1.83 o
   0   8   4        0.73       -0.19      0.75 o
   1   8   4       64.22       65.20      2.61 o
   2   8   4       15.62       15.38      1.14 o
   3   8   4       25.32       24.79      1.45 o
   4   8   4        1.73        3.42      0.79 o
   5   8   4       21.92       20.92      1.30 o
   1   9   4        1.44        3.16      0.83 o
   2   9   4        6.92        7.49      0.95 o
   3   9   4       28.09       29.68      1.72 o
   4   9   4        5.16        5.34      0.92 o
  -2  -6   5        7.61        8.00      0.78 o
  -1  -6   5        8.22        8.12      0.83 o
   0  -6   5       18.54       19.07      1.17 o
   1  -6   5       15.43       16.08      0.76 o
  -3  -5   5       19.95       17.99      1.10 o
  -2  -5   5        0.20        0.35      0.55 o
  -1  -5   5       47.31       51.73      2.10 o
   1  -5   5       31.50       31.19      1.02 o
   2  -5   5        4.48        4.43      0.42 o
   3  -5   5       60.90       59.39      2.50 o
  -4  -4   5        9.73        9.94      1.00 o
  -3  -4   5       15.77       15.45      1.08 o
  -2  -4   5       23.59       24.87      1.25 o
  -1  -4   5       51.93       50.40      1.90 o
   0  -4   5       35.06       35.19      1.00 o
   1  -4   5       71.88       67.54      1.35 o
   2  -4   5       37.10       38.64      1.46 o
   3  -4   5       66.51       71.63      2.74 o
   4  -4   5       14.55       11.75      0.92 o
  -4  -3   5       24.50       22.97      1.36 o
  -3  -3   5       32.40       33.74      1.55 o
  -2  -3   5       77.55       72.55      2.07 o
  -1  -3   5       10.31       10.39      0.39 o
   0  -3   5      122.44      126.31      2.33 o
   1  -3   5       99.53      101.13      1.88 o
   2  -3   5      123.65      123.10      2.27 o
   3  -3   5       29.31       30.96      1.33 o
   4  -3   5       72.64       70.74      2.66 o
  -4  -2   5       25.82       28.07      1.42 o
  -3  -2   5       38.16       39.53      1.13 o
  -2  -2   5       84.13       84.67      2.22 o
  -1  -2   5       73.85       76.75      1.28 o
   0  -2   5      171.13      165.55      2.54 o
   1  -2   5       94.32       91.82      1.32 o
   2  -2   5      236.42      230.65      3.30 o
   3  -2   5       43.68       45.26      0.71 o
   4  -2   5      116.28      118.66      2.22 o
   5  -2   5       27.53       23.36      1.29 o
  -4  -1   5        5.05        5.70      0.73 o
  -3  -1   5       86.09       88.74      2.10 o
  -2  -1   5       99.45      100.07      1.89 o
  -1  -1   5      171.58      175.19      2.70 o
   0  -1   5      113.69      110.92      1.40 o
   1  -1   5      259.97      264.08      3.32 o
   2  -1   5      106.32      106.49      1.71 o
   3  -1   5      229.57      228.77      2.85 o
   4  -1   5       95.23       91.06      3.24 o
   5  -1   5       58.30       54.45      2.15 o
  -4   0   5       29.73       29.97      0.96 o
  -3   0   5       79.20       81.10      1.57 o
  -2   0   5       60.70       60.72      0.92 o
  -1   0   5      320.50      326.13      3.99 o
   0   0   5      199.39      201.60      2.45 o
   1   0   5      254.08      235.08      3.48 o
   2   0   5       89.43       87.92      1.27 o
   3   0   5      532.47      500.77      8.90 o
   4   0   5       36.79       38.16      0.98 o
   5   0   5       86.33       87.36      2.08 o
   6   0   5       25.12       19.25      1.14 o
  -4   1   5       58.39       51.32      1.41 o
  -3   1   5       22.36       23.05      0.81 o
  -2   1   5      216.55      224.93      4.07 o
  -1   1   5      214.67      214.94      2.61 o
   0   1   5      168.44      176.32      2.00 o
   1   1   5      306.55      299.36      3.87 o
   2   1   5      405.38      406.42      5.90 o
   3   1   5       66.36       64.99      1.26 o
   4   1   5      181.59      188.31      2.79 o
   5   1   5      121.79      119.74      2.14 o
   6   1   5       38.97       35.21      1.59 o
  -4   2   5       41.52       38.96      1.16 o
  -3   2   5       85.10       83.04      2.03 o
  -2   2   5      177.67      177.05      3.93 o
  -1   2   5       16.93       18.61      0.40 o
   0   2   5      594.73      575.10      7.66 o
   1   2   5      393.45      408.48      6.23 o
   2   2   5      215.92      208.12      4.44 o
   3   2   5       11.08       12.07      0.27 o
   4   2   5      584.19      593.34     11.89 o
   5   2   5       32.28       34.04      0.80 o
   6   2   5       33.76       33.79      1.08 o
  -4   3   5       44.00       43.22      1.26 o
  -3   3   5       72.47       70.27      2.51 o
  -2   3   5       33.28       39.00      1.52 o
  -1   3   5      277.83      281.15      5.44 o
   0   3   5      313.61      317.64      4.66 o
   1   3   5       90.28       98.67      1.53 o
   2   3   5      257.59      260.14      4.39 o
   3   3   5      307.94      307.26      5.14 o
   4   3   5       44.93       43.59      1.16 o
   5   3   5       77.60       81.07      1.91 o
   6   3   5       64.20       60.36      1.30 o
  -3   4   5       38.20       35.64      1.55 o
  -2   4   5      125.54      109.90      3.56 o
  -1   4   5      269.53      271.44      4.62 o
   0   4   5        4.31        2.97      0.25 o
   1   4   5      442.01      448.05      7.41 o
   2   4   5      343.27      347.62      7.31 o
   3   4   5      146.66      141.70      4.34 o
   4   4   5        5.27        4.91      0.25 o
   5   4   5      308.45      305.16      6.85 o
   6   4   5       19.94       21.14      0.79 o
  -2   5   5       67.42       67.78      2.53 o
  -1   5   5       27.45       32.47      0.91 o
   0   5   5      145.01      152.22      3.28 o
   1   5   5      230.52      234.54      4.18 o
   2   5   5       50.31       48.16      1.23 o
   3   5   5       95.18       95.14      2.20 o
   4   5   5       98.04       98.35      3.91 o
   5   5   5       23.72       25.97      1.28 o
   6   5   5       26.03       25.84      1.36 o
  -2   6   5       20.86       22.01      1.25 o
  -1   6   5       84.07       81.46      2.16 o
   0   6   5      224.20      234.23      6.12 o
   1   6   5       16.43       16.28      0.98 o
   2   6   5      172.81      181.56      5.67 o
   3   6   5      122.49      122.73      4.04 o
   4   6   5       70.01       71.90      2.61 o
   5   6   5       11.62       11.29      0.92 o
   6   6   5       95.55       83.38      3.10 o
  -2   7   5       40.55       41.78      1.94 o
  -1   7   5       40.84       37.49      1.14 o
   0   7   5       19.48       21.19      0.78 o
   1   7   5       33.43       33.78      1.60 o
   2   7   5       78.30       80.45      2.90 o
   3   7   5       23.30       24.46      1.32 o
   4   7   5       26.05       27.14      1.43 o
   5   7   5       14.08       15.10      1.10 o
  -1   8   5        9.63        9.34      0.99 o
   0   8   5       28.31       28.04      0.97 o
   1   8   5       99.45       99.30      3.63 o
   2   8   5       12.74       10.59      1.00 o
   3   8   5       51.78       50.00      2.12 o
   4   8   5       22.56       24.30      1.44 o
   5   8   5       20.80       20.15      1.31 o
   1   9   5       11.06       10.64      1.11 o
   2   9   5        4.48        4.50      0.74 o
   3   9   5       13.47       15.48      1.24 o
  -2  -5   6       13.58       12.89      0.93 o
  -1  -5   6       19.06       18.55      0.80 o
   0  -5   6        5.02        3.95      0.47 o
   1  -5   6      122.39      114.62      4.16 o
   2  -5   6       16.57       16.55      1.19 o
  -3  -4   6       28.28       25.85      0.99 o
  -2  -4   6       20.86       20.90      0.84 o
  -1  -4   6       32.01       31.81      1.05 o
   0  -4   6        2.95        3.23      0.35 o
   1  -4   6       77.72       77.19      1.92 o
   2  -4   6       33.77       35.02      1.63 o
   3  -4   6       45.32       42.20      1.95 o
  -3  -3   6        5.34        3.79      0.44 o
  -2  -3   6       70.46       73.18      1.91 o
  -1  -3   6       97.82       99.42      2.40 o
   0  -3   6       66.91       68.32      2.09 o
   1  -3   6       21.73       20.93      0.71 o
   2  -3   6      333.03      323.67     11.24 o
   3  -3   6       79.18       82.50      3.09 o
   4  -3   6        7.97        8.54      0.78 o
  -3  -2   6        0.90        0.67      0.52 o
  -2  -2   6      122.52      123.85      2.87 o
  -1  -2   6       76.11       78.81      1.53 o
   0  -2   6      100.51       99.31      2.20 o
   1  -2   6       12.23       12.16      0.31 o
   2  -2   6      218.32      222.41      4.86 o
   3  -2   6       63.41       66.47      1.75 o
   4  -2   6       72.30       68.82      1.83 o
  -4  -1   6       29.63       28.50      1.47 o
  -3  -1   6      120.01      117.13      2.72 o
  -2  -1   6       17.13       15.59      0.62 o
  -1  -1   6      157.30      159.28      2.83 o
   0  -1   6      368.49      372.77      6.60 o
   1  -1   6      190.05      190.77      4.19 o
   2  -1   6       59.02       57.94      1.48 o
   3  -1   6      493.23      481.27     14.56 o
   4  -1   6      183.20      182.76      5.80 o
   5  -1   6       11.37       12.89      1.02 o
  -4   0   6       43.88       43.42      1.87 o
  -3   0   6       78.81       80.06      2.00 o
  -2   0   6        4.90        4.85      0.31 o
  -1   0   6      318.83      327.94      4.42 o
   0   0   6      231.07      234.06      3.51 o
   1   0   6      179.99      183.21      2.79 o
   2   0   6        9.73        9.58      0.33 o
   3   0   6      371.79      363.60     15.58 o
   4   0   6       98.56       95.04      7.39 o
   5   0   6       58.90       57.72      2.28 o
  -4   1   6       11.30       11.13      0.66 o
  -3   1   6       77.73       74.69      1.90 o
  -2   1   6      305.61      298.65      6.42 o
  -1   1   6       28.95       25.41      0.60 o
   0   1   6      216.64      213.86      2.63 o
   1   1   6      623.42      660.92     13.75 o
   2   1   6      325.55      328.15      8.91 o
   3   1   6       52.92       51.75      1.31 o
   4   1   6      379.37      392.45      8.04 o
   5   1   6      186.36      182.21      5.79 o
   6   1   6       15.31       15.83      1.09 o
  -3   2   6       94.63       91.96      2.25 o
  -2   2   6      181.95      179.61      5.38 o
  -1   2   6       16.45       15.50      0.34 o
   0   2   6      403.07      410.26      5.66 o
   1   2   6      407.93      409.53      5.16 o
   2   2   6      226.37      239.34      4.16 o
   3   2   6        1.01        0.87      0.35 o
   4   2   6      296.63      299.84      6.19 o
   5   2   6      104.16      103.00      2.10 o
   6   2   6       35.12       32.71      1.62 o
  -3   3   6       18.03       19.35      0.77 o
  -2   3   6      117.03      118.81      3.88 o
  -1   3   6      404.47      411.05     11.98 o
   0   3   6       20.50       17.13      0.41 o
   1   3   6      213.36      218.72      2.97 o
   2   3   6      457.87      469.38      7.33 o
   3   3   6      242.01      247.29      6.61 o
   4   3   6       11.45       10.23      0.48 o
   5   3   6      177.71      173.34      3.69 o
   6   3   6       91.02       87.91      2.62 o
  -3   4   6       33.47       36.81      1.62 o
  -2   4   6      108.07      113.84      3.80 o
  -1   4   6      251.50      249.87      6.74 o
   0   4   6       12.79       12.39      0.34 o
   1   4   6      224.21      233.95      3.48 o
   2   4   6      305.49      305.55      5.34 o
   3   4   6      191.79      186.84      3.65 o
   4   4   6        1.16        0.93      0.18 o
   5   4   6      110.54      104.79      2.37 o
   6   4   6       57.58       54.15      2.02 o
  -2   5   6       22.64       22.93      1.20 o
  -1   5   6      114.81      114.12      2.50 o
   0   5   6      262.70      263.81      4.78 o
   1   5   6        9.59        8.29      0.41 o
   2   5   6      149.68      158.88      3.39 o
   3   5   6      192.91      198.52      6.05 o
   4   5   6       77.55       76.18      2.17 o
   5   5   6        0.89        0.93      0.36 o
   6   5   6       60.92       57.72      2.21 o
  -2   6   6       27.09       29.37      1.49 o
  -1   6   6       60.71       60.69      2.53 o
   0   6   6      177.37      182.31      3.93 o
   1   6   6        1.20        1.59      0.33 o
   2   6   6       69.93       70.82      1.73 o
   3   6   6       99.02       98.18      3.29 o
   4   6   6       92.12       87.50      3.03 o
   5   6   6        0.37        0.40      0.54 o
   6   6   6       23.70       20.69      0.82 o
  -1   7   6       15.19       16.09      1.14 o
   0   7   6       77.44       80.37      1.96 o
   1   7   6       99.61      104.46      2.48 o
   2   7   6        6.43        5.47      0.72 o
   3   7   6       60.24       64.49      2.47 o
   4   7   6       64.08       66.32      2.50 o
   5   7   6       13.23       11.84      1.00 o
   0   8   6       19.13       18.41      0.77 o
   1   8   6       64.29       63.71      1.70 o
   2   8   6        0.55       -0.26      0.70 o
   3   8   6       16.63       15.86      1.03 o
   4   8   6       17.51       17.18      1.21 o
   2   9   6       27.38       24.79      1.53 o
   3   9   6        3.60        3.50      0.82 o
  -1  -4   7       32.39       31.29      1.63 o
   0  -4   7       17.62       18.69      1.23 o
   1  -4   7        4.35        3.90      0.78 o
   2  -4   7       31.69       30.66      1.61 o
  -2  -3   7       37.92       36.57      1.16 o
  -1  -3   7       58.52       59.35      2.31 o
   0  -3   7       37.11       36.17      1.09 o
   1  -3   7        0.61        0.45      0.61 o
   2  -3   7      113.43      107.45      3.78 o
   3  -3   7       60.59       56.07      2.30 o
  -3  -2   7       22.79       21.44      1.24 o
  -2  -2   7        3.24        3.05      0.35 o
  -1  -2   7       46.68       48.26      1.33 o
   0  -2   7       92.08       91.67      2.18 o
   1  -2   7       43.14       43.69      1.28 o
   2  -2   7       34.79       36.08      1.19 o
   3  -2   7       60.17       55.31      1.57 o
   4  -2   7       66.87       65.68      1.83 o
  -3  -1   7       59.91       55.11      2.16 o
  -2  -1   7        2.79        1.89      0.42 o
  -1  -1   7       78.14       79.78      1.94 o
   0  -1   7      159.87      158.20      4.05 o
   1  -1   7       99.83      101.72      2.42 o
   2  -1   7        5.75        6.88      0.51 o
   3  -1   7      129.24      126.71      3.00 o
   4  -1   7      106.04      101.41      3.59 o
  -3   0   7       48.71       48.86      1.92 o
  -2   0   7       58.26       58.63      1.25 o
  -1   0   7       12.62       12.18      0.34 o
   0   0   7      134.21      132.32      2.06 o
   1   0   7      185.95      185.59      4.09 o
   2   0   7       46.63       47.47      1.32 o
   3   0   7       87.02       90.63      3.16 o
   4   0   7       90.86       88.94      3.21 o
   5   0   7       63.20       64.36      2.53 o
  -3   1   7       54.14       53.00      1.48 o
  -2   1   7      101.05       98.20      2.35 o
  -1   1   7        4.88        5.73      0.24 o
   0   1   7      118.18      117.42      1.84 o
   1   1   7      212.32      228.37      5.02 o
   2   1   7      147.52      154.51      4.93 o
   3   1   7       46.42       49.09      1.93 o
   4   1   7       88.20       89.25      3.14 o
   5   1   7       81.21       75.94      2.82 o
  -3   2   7       20.00       17.51      0.71 o
  -2   2   7      110.14      107.98      2.56 o
  -1   2   7      101.52       99.85      1.88 o
   0   2   7       15.88       15.15      0.34 o
   1   2   7      199.10      218.56      4.78 o
   2   2   7      268.98      266.83      4.60 o
   3   2   7       29.40       30.77      0.98 o
   4   2   7       78.45       83.06      1.97 o
   5   2   7       81.52       77.88      2.00 o
  -3   3   7       32.21       31.41      1.03 o
  -2   3   7       86.29       90.51      2.23 o
  -1   3   7       85.11       82.17      1.59 o
   0   3   7       41.56       41.94      0.78 o
   1   3   7      138.26      135.58      3.05 o
   2   3   7      146.65      153.25      3.02 o
   3   3   7       93.90       97.18      2.25 o
   4   3   7       84.02       85.09      2.76 o
   5   3   7       47.82       47.20      1.33 o
   6   3   7       30.30       26.85      0.95 o
  -2   4   7       19.10       15.38      0.95 o
  -1   4   7      143.17      137.78      4.37 o
   0   4   7      127.03      127.17      3.05 o
   1   4   7       10.88       10.34      0.36 o
   2   4   7      117.96      126.31      2.04 o
   3   4   7      227.89      217.28     10.34 o
   4   4   7       20.34       21.10      0.55 o
   5   4   7       31.67       34.92      1.48 o
   6   4   7       35.45       31.11      1.35 o
  -2   5   7       42.11       40.43      1.70 o
  -1   5   7       93.22       96.74      3.27 o
   0   5   7       35.03       36.09      1.01 o
   1   5   7       55.59       57.57      2.38 o
   2   5   7      101.56      101.66      2.31 o
   3   5   7       69.62       71.37      1.42 o
   4   5   7       28.06       27.86      0.70 o
   5   5   7       51.98       51.21      1.97 o
  -1   6   7        8.60        7.16      0.47 o
   0   6   7       92.66       94.43      2.19 o
   1   6   7       99.06      105.20      2.44 o
   2   6   7        8.14        7.79      0.50 o
   3   6   7       27.99       29.46      0.93 o
   4   6   7       99.77       96.56      1.88 o
   5   6   7       13.40       12.29      0.96 o
   0   7   7       63.32       65.51      1.71 o
   1   7   7        9.66        9.55      0.56 o
   2   7   7       28.04       29.18      0.94 o
   3   7   7       38.60       38.25      1.19 o
   4   7   7       25.23       24.24      0.91 o
   5   7   7        5.92        5.81      0.53 o
   1   8   7       30.79       33.60      1.54 o
   2   8   7       42.83       41.47      1.25 o
   3   8   7        5.21        5.08      0.82 o
   4   8   7        3.29        2.92      0.58 o
  -1  -3   8        3.65        3.27      0.66 o
   0  -3   8       35.88       36.71      1.77 o
   1  -3   8       24.05       22.50      1.38 o
   2  -3   8       25.18       25.64      1.48 o
  -2  -2   8       19.34       18.93      1.09 o
  -1  -2   8       15.19       15.54      1.05 o
   0  -2   8       30.75       31.79      1.51 o
   1  -2   8       18.71       19.63      0.82 o
   2  -2   8       91.52       87.88      2.23 o
   3  -2   8       20.69       19.65      0.88 o
  -2  -1   8       48.56       45.97      1.32 o
  -1  -1   8       28.88       30.45      1.95 o
   0  -1   8        7.03        7.24      0.50 o
   1  -1   8       92.74       90.97      2.24 o
   2  -1   8       81.62       83.35      2.14 o
   3  -1   8       37.89       37.93      1.23 o
   4  -1   8       15.65       13.01      1.08 o
  -2   0   8       12.43       13.14      0.57 o
  -1   0   8       64.50       63.43      1.62 o
   0   0   8       50.90       52.11      1.46 o
   1   0   8       63.50       65.18      1.71 o
   2   0   8       27.79       30.27      1.02 o
   3   0   8      148.25      147.05      4.81 o
   4   0   8       47.53       48.41      2.08 o
  -2   1   8       16.15       15.04      1.07 o
  -1   1   8      130.29      127.86      2.36 o
   0   1   8       79.64       79.77      1.74 o
   1   1   8        5.56        6.90      0.70 o
   2   1   8      125.86      120.59      3.91 o
   3   1   8      161.16      162.97      5.27 o
   4   1   8       44.90       47.57      2.07 o
   5   1   8        8.69        6.73      0.76 o
  -2   2   8       57.47       57.91      1.60 o
  -1   2   8       21.92       24.41      0.63 o
   0   2   8      107.58      109.97      2.07 o
   1   2   8       78.78       83.59      2.83 o
   2   2   8       90.23       95.04      2.32 o
   3   2   8       39.28       43.42      1.87 o
   4   2   8      107.78      107.05      3.06 o
   5   2   8       52.14       50.98      2.25 o
  -2   3   8        7.65        5.72      0.48 o
  -1   3   8       15.92       15.09      0.63 o
   0   3   8      176.71      177.02      3.33 o
   1   3   8      137.93      132.08      4.56 o
   2   3   8        3.83        6.52      0.44 o
   3   3   8       81.13       83.13      2.03 o
   4   3   8      154.82      150.61      4.57 o
   5   3   8       41.92       42.66      1.29 o
  -2   4   8       15.94       12.96      1.02 o
  -1   4   8       62.76       63.61      1.68 o
   0   4   8       35.32       37.09      1.10 o
   1   4   8      104.10      104.10      3.93 o
   2   4   8       54.51       56.85      1.21 o
   3   4   8       64.89       63.05      1.63 o
   4   4   8       48.27       51.36      1.39 o
   5   4   8       40.34       39.51      1.63 o
  -1   5   8       10.73        7.49      0.69 o
   0   5   8       12.27       12.92      1.28 o
   1   5   8      116.52      120.46      2.67 o
   2   5   8      119.66      118.69      2.20 o
   3   5   8        4.42        5.74      0.31 o
   4   5   8       29.84       27.65      0.90 o
   5   5   8       71.73       67.98      2.47 o
   0   6   8       31.20       32.21      1.03 o
   1   6   8       35.38       39.08      1.13 o
   2   6   8       62.85       62.59      1.58 o
   3   6   8       22.32       23.60      0.69 o
   4   6   8       19.66       17.50      0.74 o
   5   6   8       35.69       34.45      1.62 o
   0   7   8        7.95        5.43      0.47 o
   1   7   8        9.16        9.96      0.60 o
   2   7   8       42.64       43.50      1.28 o
   3   7   8       50.37       49.98      1.40 o
   4   7   8        3.33        3.57      0.39 o
   2   8   8       19.65       19.61      0.86 o
   3   8   8       21.88       19.92      0.92 o
   0  -2   9        2.02        2.24      0.66 o
   1  -2   9       29.95       27.86      1.45 o
  -1  -1   9       23.12       22.39      1.26 o
   0  -1   9        7.52        7.53      0.82 o
   1  -1   9       26.01       23.95      0.91 o
   2  -1   9       93.08       95.45      2.46 o
   3  -1   9        8.33        7.33      0.83 o
  -1   0   9       27.05       24.83      1.25 o
   0   0   9       52.43       52.15      1.46 o
   1   0   9       10.95       13.60      0.66 o
   2   0   9       63.46       62.36      2.37 o
   3   0   9       39.53       38.35      1.81 o
  -1   1   9       59.51       61.41      2.47 o
   0   1   9       51.51       51.10      1.91 o
   1   1   9       18.73       22.31      1.15 o
   2   1   9       28.28       27.31      1.35 o
   3   1   9      168.09      179.93      5.86 o
   4   1   9       10.69       11.26      1.00 o
  -1   2   9       55.69       60.27      2.45 o
   0   2   9       33.51       31.96      1.01 o
   1   2   9       68.15       70.69      1.85 o
   2   2   9       25.56       31.47      1.50 o
   3   2   9      100.83      104.70      3.65 o
   4   2   9       22.13       21.44      1.35 o
  -1   3   9        7.88        6.28      0.47 o
   0   3   9       86.64       88.27      2.20 o
   1   3   9       64.58       66.12      1.77 o
   2   3   9       34.22       38.58      1.21 o
   3   3   9       16.71       15.65      0.74 o
   4   3   9      153.32      151.81      4.54 o
  -1   4   9        1.73        0.49      0.32 o
   0   4   9       97.56       95.12      2.90 o
   1   4   9       29.64       27.22      1.44 o
   2   4   9       47.95       47.00      1.31 o
   3   4   9       22.19       24.37      0.89 o
   4   4   9      102.51       98.26      3.29 o
   0   5   9        7.02        5.28      0.46 o
   1   5   9       75.11       76.00      2.04 o
   2   5   9       37.12       36.10      2.18 o
   3   5   9       37.26       35.76      1.11 o
   4   5   9        8.47        7.22      0.51 o
   1   6   9       88.82       91.51      2.22 o
   2   6   9       18.02       16.89      0.74 o
   3   6   9       23.79       23.13      0.88 o
   4   6   9        7.29        8.48      0.91 o
   2   7   9       44.80       42.73      1.75 o
   3   7   9        8.84        8.39      0.59 o
   1   1  10       18.91       18.69      1.05 o
   2   1  10       24.06       25.64      1.39 o
   3   1  10      119.82      125.07      4.34 o
   0   2  10       33.85       31.79      1.69 o
   1   2  10        6.12        7.01      0.71 o
   2   2  10       44.46       43.47      1.87 o
   3   2  10       72.50       74.54      2.87 o
   1   3  10        6.96        6.41      0.77 o
   2   3  10       26.63       27.18      1.10 o
   3   3  10       27.56       29.37      1.58 o
   1   4  10       46.26       43.53      1.32 o
   2   4  10        5.89        5.98      0.54 o
   3   4  10       25.49       23.62      0.77 o
   2   5  10        4.57        3.36      0.46 o
   3   5  10       22.29       20.43      0.81 o
 
